# Supplementary material for: Efficacy of Etidronic Acid for Smear Layer Removal: A Systematic Review of In Vitro Studies
Source: J Funct Biomater. 2026 Jan 16;17(1):48. doi: 10.3390/jfb17010048 (PMC12842351; doi:10.3390/jfb17010048)
Supplement: Supplementary file 1 [file jfb-17-00048-s001.zip]

Archive with 1 entries (1 files):
- jfb-4082424-supplementary.pdf
